# Supplementary material for: Process–Structure Relationships Governing Dimensional Accuracy in Material-Extrusion-Printed PLA-Based Composites
Source: Polymers (Basel). 2026 Mar 27;18(7):818. doi: 10.3390/polym18070818 (PMC13075232; doi:10.3390/polym18070818)
Supplement: Supplementary file 1 [file polymers-18-00818-s001.zip]

Archive with 1 entries (1 files):
- polymers-4104974-supplementary.pdf
